# Supplementary material for: Panicle Apical Abortion 7 Regulates Panicle Development in Rice (Oryza sativa L.)
Source: Int J Mol Sci. 2022 Aug 22;23(16):9487. doi: 10.3390/ijms23169487 (PMC9409353; doi:10.3390/ijms23169487)
Supplement: Supplementary file 1 [file ijms-23-09487-s001.zip]

Archive with 1 entries (1 files):
- ijms-1808710-supplementary.pdf
